# Supplementary material for: Preserving fairness and diagnostic accuracy in private large-scale AI models for medical imaging
Source: Commun Med (Lond). 2024 Mar 14;4:46. doi: 10.1038/s43856-024-00462-6 (PMC10940659; doi:10.1038/s43856-024-00462-6)
Supplement: Supplementary file 4 — Supplemental Data 1 [file 43856_2024_462_MOESM4_ESM.xlsx]

## Sheet: Figure 2
DP						Non-DP
AUROC	ACC	Spec	Sens			AUROC	ACC	Spec	Sens
0.827	0.7354	0.7285	0.7767			0.8972	0.8052	0.7977	0.8414
0.8295	0.7383	0.7292	0.7809
0.8305	0.7388	0.7294	0.7817
0.8313	0.7409	0.7332	0.7791
0.8332	0.7408	0.7319	0.7819
0.8362	0.7455	0.7382	0.7811
0.8368	0.7398	0.7298	0.793
0.8385	0.7364	0.727	0.7967
0.84	0.7349	0.727	0.7979
0.8447	0.746	0.7363	0.7994
0.8453	0.7454	0.7365	0.8002
0.8498	0.7483	0.7393	0.8049
0.8516	0.753	0.7464	0.7991
0.8546	0.7578	0.7508	0.8008
0.8563	0.7643	0.7571	0.7981
0.858	0.7597	0.7501	0.8085
0.8604	0.7652	0.7573	0.8055
0.8636	0.7714	0.7673	0.8026
0.8666	0.7709	0.7643	0.811
0.8693	0.778	0.7715	0.8101
0.8708	0.7787	0.7731	0.8101
0.8715	0.7747	0.7689	0.8161
0.872	0.7713	0.765	0.8199
0.8736	0.7856	0.781	0.8087

## Sheet: Figure 3
DP
CDM	CNG	PER		PEL	PIR	PIL	ALR	ALL
0.7859	0.7777	0.8754	0.29	0.8377	0.8727	0.878	0.8217	0.801
0.7927	0.7917	0.8875	0.54	0.845	0.8805	0.8809	0.8339	0.8078
0.8031	0.7957	0.8997	1.06	0.8561	0.8888	0.8927	0.8443	0.8182
0.81	0.8015	0.902	2.04	0.8685	0.8975	0.9016	0.8532	0.8293
0.8142	0.808	0.9175	4.71	0.8886	0.9017	0.9114	0.8646	0.8484
0.8159	0.8105	0.9231	7.89	0.8942	0.9085	0.9147	0.8693	0.8529
Non-DP
Non-DP CDM	Non-DP CNG	Non-DP PER		Non-DP PEL	Non-DP PIR	Non-DP PIL	Non-DP ALR	Non-DP ALL
0.8385	0.8487	0.9386		0.919	0.9317	0.9391	0.8868	0.8749
0.8385	0.8487	0.9386		0.919	0.9317	0.9391	0.8868	0.8749
0.8385	0.8487	0.9386		0.919	0.9317	0.9391	0.8868	0.8749
0.8385	0.8487	0.9386		0.919	0.9317	0.9391	0.8868	0.8749
0.8385	0.8487	0.9386		0.919	0.9317	0.9391	0.8868	0.8749
0.8385	0.8487	0.9386		0.919	0.9317	0.9391	0.8868	0.8749

## Sheet: Figure 4
AUROC							Accuracy							Specificity							Sensitivity
0 30	30 60	60 70		70 80	80 100		0 30	30 60	60 70		70 80	80 100		0 30	30 60	60 70		70 80	80 100		0 30	30 60	60 70		70 80	80 100
0.8647	0.8521	0.8303	0.29	0.8166	0.8127		0.8069	0.7457	0.7457	0.29	0.7268	0.7243		0.8069	0.7334	0.7394	0.29	0.7154	0.7183		0.7956	0.8245	0.7752	0.29	0.7715	0.7724
0.8643	0.8596	0.8396	0.54	0.8269	0.8215		0.8113	0.7473	0.756	0.54	0.7235	0.7307		0.8127	0.7375	0.7499	0.54	0.7151	0.728		0.7885	0.8291	0.7785	0.54	0.7883	0.7736
0.8769	0.869	0.8495	1.06	0.837	0.8296		0.8235	0.7711	0.7558	1.06	0.7392	0.7248		0.8271	0.7632	0.751	1.06	0.7319	0.7167		0.8049	0.8255	0.7961	1.06	0.791	0.7945
0.8877	0.8753	0.8588	2.04	0.8447	0.8385		0.8204	0.7739	0.7718	2.04	0.7417	0.7466		0.818	0.7679	0.7638	2.04	0.7363	0.7376		0.825	0.8301	0.7979	2.04	0.8026	0.7896
0.8911	0.8859	0.868	4.71	0.8589	0.8508		0.8197	0.7932	0.7867	4.71	0.7619	0.7568		0.8153	0.7866	0.7798	4.71	0.7559	0.7526		0.8281	0.8342	0.8026	4.71	0.81	0.7976
0.8972	0.8897	0.8726	7.89	0.863	0.8548		0.8368	0.7925	0.7922	7.89	0.7741	0.7581		0.8343	0.7836	0.7905	7.89	0.767	0.7535		0.8388	0.8442	0.7974	7.89	0.807	0.8038
[0, 30) years Non-DP	[30, 60) years Non-DP	[60, 70) years Non-DP		[70, 80) years Non-DP	[80, 100) years Non-DP		[0, 30) years Non-DP	[30, 60) years Non-DP	[60, 70) years Non-DP		[70, 80) years Non-DP	[80, 100) years Non-DP		[0, 30) years Non-DP	[30, 60) years Non-DP	[60, 70) years Non-DP		[70, 80) years Non-DP	[80, 100) years Non-DP		[0, 30) years Non-DP	[30, 60) years Non-DP	[60, 70) years Non-DP		[70, 80) years Non-DP	[80, 100) years Non-DP
0.9164	0.9099	0.8973	0.29	0.8873	0.8818		0.8446	0.8156	0.8074	0.29	0.8029	0.7828		0.8431	0.8086	0.7996	0.29	0.8009	0.7735		0.8551	0.8653	0.8424	0.29	0.8192	0.8401
0.9164	0.9099	0.8973	0.54	0.8873	0.8818		0.8446	0.8156	0.8074	0.54	0.8029	0.7828		0.8431	0.8086	0.7996	0.54	0.8009	0.7735		0.8551	0.8653	0.8424	0.54	0.8192	0.8401
0.9164	0.9099	0.8973	1.06	0.8873	0.8818		0.8446	0.8156	0.8074	1.06	0.8029	0.7828		0.8431	0.8086	0.7996	1.06	0.8009	0.7735		0.8551	0.8653	0.8424	1.06	0.8192	0.8401
0.9164	0.9099	0.8973	2.04	0.8873	0.8818		0.8446	0.8156	0.8074	2.04	0.8029	0.7828		0.8431	0.8086	0.7996	2.04	0.8009	0.7735		0.8551	0.8653	0.8424	2.04	0.8192	0.8401
0.9164	0.9099	0.8973	4.71	0.8873	0.8818		0.8446	0.8156	0.8074	4.71	0.8029	0.7828		0.8431	0.8086	0.7996	4.71	0.8009	0.7735		0.8551	0.8653	0.8424	4.71	0.8192	0.8401
0.9164	0.9099	0.8973	7.89	0.8873	0.8818		0.8446	0.8156	0.8074	7.89	0.8029	0.7828		0.8431	0.8086	0.7996	7.89	0.8009	0.7735		0.8551	0.8653	0.8424	7.89	0.8192	0.8401

## Sheet: Figure 5
AUROC
female	male	mixed		female non PD	male non PD	mixed non PD
0.9006	0.8946	0.8972
0.8385	0.8266	0.8313	0.29	0.9006	0.8946	0.8972
0.8461	0.8361	0.84	0.54	0.9006	0.8946	0.8972
0.854	0.8469	0.8498	1.06	0.9006	0.8946	0.8972
0.8619	0.8552	0.858	2.04	0.9006	0.8946	0.8972
0.8719	0.8673	0.8693	4.71	0.9006	0.8946	0.8972
0.8766	0.8712	0.8736	7.89	0.9006	0.8946	0.8972
Accuracy
female	male	mixed		female non PD	male non PD	mixed non PD
0.741	0.7396	0.7409	0.29	0.8068	0.8034	0.8052
0.7462	0.7306	0.7349	0.54	0.8068	0.8034	0.8052
0.7541	0.7454	0.7483	1.06	0.8068	0.8034	0.8052
0.7609	0.7624	0.7597	2.04	0.8068	0.8034	0.8052
0.7885	0.7721	0.778	4.71	0.8068	0.8034	0.8052
0.7894	0.7828	0.7856	7.89	0.8068	0.8034	0.8052
Specificity
female	male	mixed		female non PD	male non PD	mixed non PD
0.7338	0.7313	0.7332	0.29	0.7983	0.7953	0.7977
0.7385	0.7211	0.727	0.54	0.7983	0.7953	0.7977
0.7463	0.7375	0.7393	1.06	0.7983	0.7953	0.7977
0.752	0.7595	0.7501	2.04	0.7983	0.7953	0.7977
0.784	0.7644	0.7715	4.71	0.7983	0.7953	0.7977
0.7852	0.7784	0.781	7.89	0.7983	0.7953	0.7977
Sensitivity
female	male	mixed		female non PD	male non PD	mixed non PD
0.7953	0.7735	0.7791	0.29	0.8511	0.8396	0.8414
0.8008	0.7974	0.7979	0.54	0.8511	0.8396	0.8414
0.8107	0.8011	0.8049	1.06	0.8511	0.8396	0.8414
0.82	0.7943	0.8085	2.04	0.8511	0.8396	0.8414
0.8071	0.8132	0.8101	4.71	0.8511	0.8396	0.8414
0.8118	0.808	0.8087	7.89	0.8511	0.8396	0.8414

## Sheet: PDAC
eps	All	Male	Female	Youngest	Young	Old	Oldest	seed
0.29	0.822102	0.829515	0.827532	0.774327	0.82545	0.84	0.813272	0
0.29	0.893026	0.897007	0.877662	0.923395	0.88232	0.835556	0.954475	1
0.29	0.890059	0.916821	0.858961	0.939959	0.868243	0.857778	0.906636	2
0.54	0.911507	0.919195	0.902597	0.901311	0.907095	0.904444	0.939043	0
0.54	0.934857	0.940764	0.92	0.94962	0.93018	0.9	0.982253	1
0.54	0.93151	0.94871	0.907532	0.962043	0.921734	0.897037	0.947531	2
1.06	0.956761	0.970691	0.934286	0.977226	0.953829	0.926667	0.97608	2
1.06	0.964786	0.973065	0.948831	0.972395	0.95777	0.94963	0.993827	1
1.06	0.945885	0.957276	0.922597	0.94755	0.933559	0.938519	0.983025	0
2.04	0.97916	0.987203	0.963636	0.982057	0.975225	0.978519	0.997685	1
2.04	0.974749	0.986481	0.95039	0.987578	0.97241	0.961481	0.986883	2
2.04	0.970756	0.981321	0.946753	0.969634	0.959459	0.971852	0.996142	0
4.71	0.985397	0.991434	0.971948	0.988268	0.97973	0.986667	1	1
4.71	0.981974	0.991744	0.96	0.982057	0.975788	0.982963	0.999228	0
4.71	0.982051	0.992466	0.959481	0.984127	0.97973	0.979259	1	2
5	0.981784	0.992363	0.959221	0.983437	0.979167	0.979259	1	2
5	0.985701	0.991434	0.972208	0.988958	0.97973	0.986667	1	1
5	0.982545	0.99226	0.960779	0.982057	0.976914	0.985185	1	0
6	0.981214	0.991847	0.958442	0.983437	0.978041	0.978519	1	2
6	0.983724	0.993086	0.963636	0.984127	0.976914	0.984444	1	0
6	0.986614	0.991538	0.974545	0.989648	0.980293	0.987407	1	1
7	0.98688	0.991538	0.974286	0.989648	0.980293	0.987407	1	1
7	0.981062	0.991538	0.959221	0.983437	0.978041	0.977037	1	2
7	0.984332	0.993498	0.964416	0.985507	0.978041	0.982963	1	0
8	0.999125	1	0.995844	1	1	0.992593	1	1
8	0.994296	0.998968	0.983117	0.99931	0.998311	0.975556	1	2
8	0.984903	0.994014	0.964935	0.988268	0.978604	0.982963	1	0
Non-private	0.999125	1	0.995844	1	1	0.992593	1	1
Non-private	0.994296	0.998968	0.983117	0.99931	0.998311	0.975556	1	2
Non-private	0.997452	1	0.991429	1	1	0.985926	1	0
